# Supplementary material for: Replication-incompetent gammaretroviral and lentiviral vector-based insertional mutagenesis screens identify prostate cancer progression genes
Source: Oncotarget. 2018 Feb 15;9(21):15451–63. doi: 10.18632/oncotarget.24503 (PMC5884640; doi:10.18632/oncotarget.24503)
Supplement: Supplementary file 2 [file oncotarget-09-15451-s002.xlsx]

## Sheet: Sheet1
Supplementary Table 1: Provirus tagged candidate PC AQ2 metastasis genes.
Chra	Gene Nameb	In genec	Distance from TSSd	Up or downstreame	Expressionf	OncomineTM p-value (21 datatsets)g	Vectorh	Descriptioni
chr7	OR2A14	No	3546	Downstream	Overexpressed	0.000145	γRV	olfactory receptor family 2 subfamily A member 14
chr8	FER1L6	No	11278	Upstream	Overexpressed	0.000242	γRV	fer-1 like family member 6
chr12	TAOK3	Yes	9210	Downstream	Overexpressed	0.000657	γRV	TAO kinase 3
chr1	MAN1A2	Yes	53962	Downstream	Underexpressed	0.002	LV	mannosidase alpha class 1A member 2
chr13	MBNL2	Yes	134465	Downstream	Underexpressed	0.002	γRV	muscleblind like splicing regulator 2
chr1	SERBP1	Yes	180	Downstream	Overexpressed	0.008	γRV	SERPINE1 mRNA binding protein 1
chr8	PLEKHA2	Yes	53671	Downstream	Underexpressed	0.011	LV	pleckstrin homology domain containing A2
chr9	SPTAN1	Yes	42111	Downstream	Underexpressed	0.015	LV	spectrin alpha, non-erythrocytic 1
chr21	ADAMTS1	No	19479	Upstream	Underexpressed	0.021	LV	ADAM metallopeptidase with thrombospondin type 1 motif 1
chr5	SLC30A5	No	16882	Upstream	Overexpressed	0.03	LV	solute carrier family 30 member 5
chr16	ABCC1	Yes	181992	Downstream	Overexpressed	0.031	LV	ATP binding cassette subfamily C member 1
chr13	SLC7A1	Yes	71506	Downstream	Overexpressed	0.046	γRV	solute carrier family 7 member 1
chr1	SLC25A24	Yes	44414	Downstream	Underexpressed	0.049	γRV	solute carrier family 25 member 24
chr3	PPP4R2	Yes	48708	Downstream	Overexpressed	0.057	LV	protein phosphatase 4 regulatory subunit 2
chr12	C1S	Yes	12896	Downstream	Underexpressed	0.063	γRV	complement C1s
chr3	XRN1	Yes	37421	Downstream	Overexpressed	0.074	LV	chromatin-binding exonuclease XRN1
chr6	NUP153	Yes	23987	Downstream	Overexpressed	0.077	LV	nucleoporin 153
chr15	ABHD2	Yes	13061	Downstream	Overexpressed	0.092	γRV	abhydrolase domain containing 2
chr16	PDXDC2P [NPIP]	Yes	6565	Downstream	Overexpressed	0.092	LV	pyridoxal dependent decarboxylase domain containing 2, pseudogene
chr4	TBC1D9	Yes	47102	Downstream	Overexpressed	0.104	γRV	TBC1 domain family member 9
chr5	SYNPO	Yes	7410	Downstream	Underexpressed	0.136	γRV	synaptopodin
chr1	FGR	Yes	26285	Downstream	Underexpressed	0.139	γRV	FGR proto-oncogene, Src family tyrosine kinase
chr12	MAP1LC3B2	No	34572	Downstream	Underexpressed	0.142	LV	microtubule associated protein 1 light chain 3 beta 2
chr18	KIAA1328	Yes	64319	Downstream	Overexpressed	0.167	γRV	KIAA1328
chr4	HERC3	Yes	20370	Downstream	Overexpressed	0.167	LV	HECT and RLD domain containing E3 ubiquitin protein ligase 3
chr17	PRKCA	Yes	335911	Downstream	Underexpressed	0.173	LV	protein kinase C alpha
chr1	VPS13D	Yes	20601	Downstream	Underexpressed	0.18	LV	vacuolar protein sorting 13 homolog D
chr2	LOC100133920	Yes	885	Downstream	Overexpressed	0.183	γRV	methylenetetrahydrofolate dehydrogenase (NADP+ dependent) 1-like pseudogene
chr3	TBC1D5	Yes	338718	Downstream	Underexpressed	0.185	LV	TBC1 domain family member 5
chr10	ASAH2B	No	8316	Upstream	Underexpressed	0.186	LV	N-acylsphingosine amidohydrolase 2B
chr1	KIF1B	No	16203	Upstream	Underexpressed	0.191	γRV	kinesin family member 1B
chr1	RERE	Yes	34438	Downstream	Overexpressed	0.206	γRV	arginine-glutamic acid dipeptide repeats
chrX	NDUFB11	No	8858	Downstream	Overexpressed	0.206	LV	NADH:ubiquinone oxidoreductase subunit B11
chr6	PHIP	Yes	1080	Downstream	Underexpressed	0.216	γRV	pleckstrin homology domain interacting protein
chr17	PPM1E	Yes	141417	Downstream	Overexpressed	0.271	LV	protein phosphatase, Mg2+/Mn2+ dependent 1E
chr16	C16orf72	No	39035	Downstream	Overexpressed	0.277	LV	chromosome 16 open reading frame 72
chr3	UQCRC1	Yes	6954	Downstream	Overexpressed	0.285	LV	ubiquinol-cytochrome c reductase core protein I
chr1	DAP3	Yes	13751	Downstream	Overexpressed	0.307	LV	death associated protein 3
chr15	PLA2G4F	Yes	8603	Downstream	Overexpressed	0.313	LV	phospholipase A2 group IVF
chr7	NPSR1	Yes	2999	Downstream	Overexpressed	0.32	γRV	neuropeptide S receptor 1
chr10	ARID5B	Yes	107770	Downstream	Overexpressed	0.382	γRV	AT-rich interaction domain 5B
chr7	CDK14	Yes	63475	Downstream	Overexpressed	0.384	γRV	cyclin dependent kinase 14
chr6	HCG22	No	26954	Downstream	Overexpressed	0.46	γRV	HLA complex group 22
chr13	DAOA	Yes	5071	Downstream	Overexpressed	0.47	LV	D-amino acid oxidase activator
chr6	MAN1A1	Yes	38968	Downstream	Underexpressed	0.473	LV	mannosidase alpha class 1A member 1
chr19	TSSK6	Yes	425	Downstream	Overexpressed	0.48	γRV	testis specific serine kinase 6
chr7	MYH16	Yes	4594	Downstream	Overexpressed	0.489	γRV	myosin heavy chain 16 pseudogene
chr17	TP53	Yes	2850	Downstream	Underexpressed	0.514	LV	tumor protein p53
chr9	ENG	Yes	24258	Downstream	Overexpressed	0.554	LV	endoglin
chr16	UBALD1	Yes	64	Downstream	Overexpressed	0.57	γRV	UBA-like domain containing 1
chr12	RASSF3	No	19655	Upstream	Overexpressed	0.581	γRV	Ras association domain family member 3
chr11	KCNJ1	Yes	18872	Downstream	Overexpressed	0.823	γRV	potassium voltage-gated channel subfamily J member 1
chr1	LGR6	Yes	61584	Downstream	Overexpressed	0.88	γRV	leucine rich repeat containing G protein-coupled receptor 6
chr2	LOC101060091	Yes	42303	Downstream	N/A	N/A	LV	uncharacterized LOC101060091
chr9	MIR1268A	Yes	5008	Downstream	N/A	N/A	LV	microRNA 1268a
chr13	DAOA-AS1	Yes	5071	Downstream	N/A	N/A	LV	DAOA antisense RNA 1
chr9	LINC00963	No	10476	Upstream	N/A	N/A	LV	long intergenic non-protein coding RNA 963
chr15	LINC01197	No	25784	Upstream	N/A	N/A	LV	long intergenic non-protein coding RNA 1197
a Chromosome with vector provirus
b Gene tagged by RIS in the metastatic tumor
c Indicates if the RIS is within the gene
d RIS distance to gene TSS
e Indicates if the RIS is upstream or downstream from the TSS
f Expression of the candidate gene in PC patient samples from OncomineTM
g p-value from Oncomine TM meta-analysis of expression between PC patient tissue and unaffected tissue using 21 datasets
h Vector type used for insertional mutagenesiss
i Description of the gene
